# Supplementary material for: Reconstructing COVID-19 incidences from positive RT-PCR tests by deconvolution
Source: BMC Infect Dis. 2023 Oct 11;23:679. doi: 10.1186/s12879-023-08667-1 (PMC10568936; doi:10.1186/s12879-023-08667-1)
Supplement: Supplementary file 1 — Additional file 1. [file 12879_2023_8667_MOESM1_ESM.zip]

Archive with 4 entries (4 files):
- 12879_2023_8667_MOESM1_ESM/Codes-copyright.zip
- 12879_2023_8667_MOESM1_ESM/SupplementaryMaterial.pdf
- 12879_2023_8667_MOESM1_ESM/SupplementaryTable_S1_RawData_HeavenBar.xlsx
- 12879_2023_8667_MOESM1_ESM/SupplementaryTable_S2_RawData_Wuxi.xlsx
