# Supplementary material for: Reconstructing COVID-19 incidences from positive RT-PCR tests by deconvolution
Source: BMC Infect Dis. 2023 Oct 11;23:679. doi: 10.1186/s12879-023-08667-1 (PMC10568936; doi:10.1186/s12879-023-08667-1)
Supplement: Supplementary file 1 — Additional file 1. [file 12879_2023_8667_MOESM1_ESM.zip › 12879_2023_8667_MOESM1_ESM/SupplementaryTable_S1_RawData_HeavenBar.xlsx]

## Sheet: Sheet1
date	#new PCR positive visitors (individuls who visited the bar in person)	#new PCR positive involvers(individuals who did not visit the bar)	#total new PCR test positive individuals
2022-06-07	0	0	0
2022-06-08	0	0	0
2022-06-09	8	0	8
2022-06-10	57	4	61
2022-06-11	58	6	64
2022-06-12	35	15	50
2022-06-13	52	22	74
2022-06-14	30	33	63
2022-06-15	7	11	18
2022-06-16	6	14	21
2022-06-17	4	5	9
2022-06-18	1	0	1
2022-06-19	0	5	5
2022-06-20	0	5	5
2022-06-21	0	6	6
2022-06-22	0	3	3
2022-06-23	0	3	3
2022-06-24	0	2	2
2022-06-25	0	1	1
sum	258	135	394
Note: one case on 6/16 was not reported to be related to the bar. The data were collected from the the official website of Beijing Municipal Health Commission, http://wjw.beijing.gov.cn/xwzx_20031/xwfb/ dating from June 7 to June 25, 2022.
