# Supplementary material for: Reconstructing COVID-19 incidences from positive RT-PCR tests by deconvolution
Source: BMC Infect Dis. 2023 Oct 11;23:679. doi: 10.1186/s12879-023-08667-1 (PMC10568936; doi:10.1186/s12879-023-08667-1)
Supplement: Supplementary file 1 — Additional file 1. [file 12879_2023_8667_MOESM1_ESM.zip › 12879_2023_8667_MOESM1_ESM/SupplementaryTable_S2_RawData_Wuxi.xlsx]

## Sheet: Sheet1
date	#new PCR test positive individuals	K
2022-06-26	0	1
2022-06-27	0	2
2022-06-28	0	3
2022-06-29	9	4
2022-06-30	24	5
2022-07-01	28	6
2022-07-02	42	7
2022-07-03	35	8
2022-07-04	34	9
2022-07-05	35	10
2022-07-06	33	11
2022-07-07	34	12
2022-07-08	50	13
2022-07-09	47	14
2022-07-10	28	15
2022-07-11	15	16
2022-07-12	13	17
2022-07-13	4	18
2022-07-14	0	19
